# Supplementary material for: A G1‐like state allows HIV‐1 to bypass SAMHD1 restriction in macrophages
Source: EMBO J. 2017 Jan 25;36(5):604–16. doi: 10.15252/embj.201696025 (PMC5331754; doi:10.15252/embj.201696025)
Supplement: Supplementary file 2 — Table EV1 [file EMBJ-36-604-s002.zip]

Archive with 4 entries (3 files):
- EMBOJ_96025_TableEV1/
- EMBOJ_96025_TableEV1/.DS_Store
- EMBOJ_96025_TableEV1/EJ_96025_TableEV1.xls
- EMBOJ_96025_TableEV1/EJ_96025_TableEV1_legend.docx
