# Supplementary material for: A G1‐like state allows HIV‐1 to bypass SAMHD1 restriction in macrophages
Source: EMBO J. 2017 Jan 25;36(5):604–16. doi: 10.15252/embj.201696025 (PMC5331754; doi:10.15252/embj.201696025)
Supplement: Supplementary file 2 — Table EV1 [file EMBJ-36-604-s002.zip › EMBOJ_96025_TableEV1/EJ_96025_TableEV1.xls]

## Sheet: TABLE EV1
© 2000-2015 QIAGEN. All rights reserved.
ID	Notes	Symbol	Entrez Gene Name	Location	Type(s)
ADRB2		ADRB2	adrenoceptor beta 2, surface	Plasma Membrane	G-protein coupled receptor
AIF1		AIF1	allograft inflammatory factor 1	Nucleus	other
AKR1B1		AKR1B1	aldo-keto reductase family 1, member B1 (aldose reductase)	Cytoplasm	enzyme
AKR1C3		AKR1C3	aldo-keto reductase family 1, member C3	Cytoplasm	enzyme
ALDH1B1		ALDH1B1	aldehyde dehydrogenase 1 family, member B1	Cytoplasm	enzyme
ALOX15B		ALOX15B	arachidonate 15-lipoxygenase, type B	Cytoplasm	enzyme
ALOX5		ALOX5	arachidonate 5-lipoxygenase	Cytoplasm	enzyme
ALOX5AP		ALOX5AP	arachidonate 5-lipoxygenase-activating protein	Plasma Membrane	other
ANLN		ANLN	anillin actin binding protein	Cytoplasm	other
ASB9		ASB9	ankyrin repeat and SOCS box containing 9	Nucleus	transcription regulator
ASPM		ASPM	asp (abnormal spindle) homolog, microcephaly associated (Drosophila)	Nucleus	other
ATAD2		ATAD2	ATPase family, AAA domain containing 2	Nucleus	enzyme
ATP1A3		ATP1A3	ATPase, Na+/K+ transporting, alpha 3 polypeptide	Plasma Membrane	transporter
BANP		BANP	BTG3 associated nuclear protein	Nucleus	other
BDH1		BDH1	3-hydroxybutyrate dehydrogenase, type 1	Cytoplasm	enzyme
BIRC5		BIRC5	baculoviral IAP repeat containing 5	Cytoplasm	other
BUB1B		BUB1B	BUB1 mitotic checkpoint serine/threonine kinase B	Nucleus	kinase
CABLES1		CABLES1	Cdk5 and Abl enzyme substrate 1	Nucleus	other
CCNA2		CCNA2	cyclin A2	Nucleus	other
CCNB1		CCNB1	cyclin B1	Cytoplasm	kinase
CCNB2		CCNB2	cyclin B2	Cytoplasm	other
CCND1		CCND1	cyclin D1	Nucleus	transcription regulator
CDC45		CDC45	cell division cycle 45	Nucleus	other
CDCA2		CDCA2	cell division cycle associated 2	Nucleus	other
CDCA5		CDCA5	cell division cycle associated 5	Cytoplasm	other
CDCA7		CDCA7	cell division cycle associated 7	Nucleus	other
CDCA8		CDCA8	cell division cycle associated 8	Nucleus	other
CDK1		CDK1	cyclin-dependent kinase 1	Nucleus	kinase
CDK6		CDK6	cyclin-dependent kinase 6	Nucleus	kinase
CDKN2C		CDKN2C	cyclin-dependent kinase inhibitor 2C (p18, inhibits CDK4)	Nucleus	transcription regulator
CDT1		CDT1	chromatin licensing and DNA replication factor 1	Nucleus	other
CEBPA		CEBPA	CCAAT/enhancer binding protein (C/EBP), alpha	Nucleus	transcription regulator
CENPA		CENPA	centromere protein A	Nucleus	other
CENPF		CENPF	centromere protein F, 350/400kDa	Nucleus	other
CENPM		CENPM	centromere protein M	Cytoplasm	other
CLU		CLU	clusterin	Cytoplasm	other
CMTM8		CMTM8	CKLF-like MARVEL transmembrane domain containing 8	Extracellular Space	cytokine
CORO2A		CORO2A	coronin, actin binding protein, 2A	Cytoplasm	other
CPEB1		CPEB1	cytoplasmic polyadenylation element binding protein 1	Cytoplasm	translation regulator
CSRP2		CSRP2	cysteine and glycine-rich protein 2	Nucleus	other
C11orf82		DDIAS	DNA damage-induced apoptosis suppressor	Cytoplasm	other
DDX53		DDX53	DEAD (Asp-Glu-Ala-Asp) box polypeptide 53	Nucleus	other
DHCR24		DHCR24	24-dehydrocholesterol reductase	Cytoplasm	enzyme
DHCR7		DHCR7	7-dehydrocholesterol reductase	Cytoplasm	enzyme
DLGAP5		DLGAP5	discs, large (Drosophila) homolog-associated protein 5	Nucleus	phosphatase
DTL		DTL	denticleless E3 ubiquitin protein ligase homolog (Drosophila)	Nucleus	other
E2F1		E2F1	E2F transcription factor 1	Nucleus	transcription regulator
E2F2		E2F2	E2F transcription factor 2	Nucleus	transcription regulator
E2F7		E2F7	E2F transcription factor 7	Nucleus	transcription regulator
E2F8		E2F8	E2F transcription factor 8	Nucleus	transcription regulator
EHD2		EHD2	EH-domain containing 2	Nucleus	other
EID3		EID3	EP300 interacting inhibitor of differentiation 3	Cytoplasm	other
ETV5		ETV5	ets variant 5	Nucleus	transcription regulator
FABP4		FABP4	fatty acid binding protein 4, adipocyte	Cytoplasm	transporter
FADS1		FADS1	fatty acid desaturase 1	Plasma Membrane	enzyme
FANCE		FANCE	Fanconi anemia, complementation group E	Nucleus	other
FANCI		FANCI	Fanconi anemia, complementation group I	Nucleus	other
FILIP1L		FILIP1L	filamin A interacting protein 1-like	Nucleus	other
FOXM1		FOXM1	forkhead box M1	Nucleus	transcription regulator
G6PD		G6PD	glucose-6-phosphate dehydrogenase	Cytoplasm	enzyme
GADD45B		GADD45B	growth arrest and DNA-damage-inducible, beta	Cytoplasm	other
GIMAP4		GIMAP4	GTPase, IMAP family member 4	Nucleus	other
GIMAP8		GIMAP8	GTPase, IMAP family member 8	Other	other
GINS1		GINS1	GINS complex subunit 1 (Psf1 homolog)	Nucleus	other
GINS2		GINS2	GINS complex subunit 2 (Psf2 homolog)	Nucleus	other
GZMA		GZMA	granzyme A (granzyme 1, cytotoxic T-lymphocyte-associated serine esterase 3)	Cytoplasm	peptidase
HELLS		HELLS	helicase, lymphoid-specific	Nucleus	enzyme
HIST1H1A		HIST1H1A	histone cluster 1, H1a	Nucleus	other
HIST1H1B		HIST1H1B	histone cluster 1, H1b	Nucleus	other
HIST1H1C		HIST1H1C	histone cluster 1, H1c	Nucleus	other
HIST1H1D		HIST1H1D	histone cluster 1, H1d	Nucleus	other
HIST2H3A		HIST2H3A	histone cluster 2, H3a	Nucleus	other
HIVEP3		HIVEP3	human immunodeficiency virus type I enhancer binding protein 3	Nucleus	transcription regulator
HJURP		HJURP	Holliday junction recognition protein	Nucleus	other
HMGCS1		HMGCS1	3-hydroxy-3-methylglutaryl-CoA synthase 1 (soluble)	Cytoplasm	enzyme
HNMT		HNMT	histamine N-methyltransferase	Cytoplasm	enzyme
HOXB6		HOXB6	homeobox B6	Nucleus	transcription regulator
HPGD		HPGD	hydroxyprostaglandin dehydrogenase 15-(NAD)	Cytoplasm	enzyme
HPGDS		HPGDS	hematopoietic prostaglandin D synthase	Cytoplasm	enzyme
HSPA5		HSPA5	heat shock 70kDa protein 5 (glucose-regulated protein, 78kDa)	Cytoplasm	enzyme
ID1		ID1	inhibitor of DNA binding 1, dominant negative helix-loop-helix protein	Nucleus	transcription regulator
IER3		IER3	immediate early response 3	Cytoplasm	other
IL4I1		IL4I1	interleukin 4 induced 1	Cytoplasm	enzyme
INSM1		INSM1	insulinoma-associated 1	Nucleus	transcription regulator
ITGB3		ITGB3	integrin, beta 3 (platelet glycoprotein IIIa, antigen CD61)	Plasma Membrane	transmembrane receptor
JDP2		JDP2	Jun dimerization protein 2	Nucleus	transcription regulator
KANK1		KANK1	KN motif and ankyrin repeat domains 1	Nucleus	transcription regulator
KIAA0101		KIAA0101	KIAA0101	Nucleus	other
KIF14		KIF14	kinesin family member 14	Cytoplasm	enzyme
KIF2C		KIF2C	kinesin family member 2C	Nucleus	other
LGALS3		LGALS3	lectin, galactoside-binding, soluble, 3	Extracellular Space	other
LTC4S		LTC4S	leukotriene C4 synthase	Cytoplasm	enzyme
MAD2L1		MAD2L1	MAD2 mitotic arrest deficient-like 1 (yeast)	Nucleus	other
MCM7		MCM7	minichromosome maintenance complex component 7	Nucleus	enzyme
MEF2C		MEF2C	myocyte enhancer factor 2C	Nucleus	transcription regulator
MID1IP1		MID1IP1	MID1 interacting protein 1	Cytoplasm	other
MKI67		MKI67	marker of proliferation Ki-67	Nucleus	other
MLXIP		MLXIP	MLX interacting protein	Nucleus	other
MND1		MND1	meiotic nuclear divisions 1	Nucleus	other
MNS1		MNS1	meiosis-specific nuclear structural 1	Cytoplasm	other
MT1A		MT1A	metallothionein 1A	Cytoplasm	other
MT1B		MT1B	metallothionein 1B	Cytoplasm	other
MT1E		MT1E	metallothionein 1E	Other	other
MT1G		MT1G	metallothionein 1G	Nucleus	other
MT1H		MT1H	metallothionein 1H	Other	other
MT1L		MT1L	metallothionein 1L (gene/pseudogene)	Cytoplasm	other
MT1M		MT1M	metallothionein 1M	Other	other
MT1X		MT1X	metallothionein 1X	Other	other
MT2A		MT2A	metallothionein 2A	Cytoplasm	other
NDC80		NDC80	NDC80 kinetochore complex component	Nucleus	other
NFE2L3		NFE2L3	nuclear factor, erythroid 2-like 3	Nucleus	transcription regulator
NGFRAP1		NGFRAP1	nerve growth factor receptor (TNFRSF16) associated protein 1	Cytoplasm	other
NOTCH3		NOTCH3	notch 3	Plasma Membrane	transcription regulator
NUPR1		NUPR1	nuclear protein, transcriptional regulator, 1	Nucleus	transcription regulator
NUSAP1		NUSAP1	nucleolar and spindle associated protein 1	Nucleus	other
OIP5		OIP5	Opa interacting protein 5	Nucleus	other
P2RX7		P2RX7	purinergic receptor P2X, ligand gated ion channel, 7	Plasma Membrane	ion channel
PALLD		PALLD	palladin, cytoskeletal associated protein	Plasma Membrane	other
PBX4		PBX4	pre-B-cell leukemia homeobox 4	Nucleus	transcription regulator
PID1		PID1	phosphotyrosine interaction domain containing 1	Cytoplasm	other
PIM1		PIM1	Pim-1 proto-oncogene, serine/threonine kinase	Cytoplasm	kinase
PKIA		PKIA	protein kinase (cAMP-dependent, catalytic) inhibitor alpha	Cytoplasm	other
PKMYT1		PKMYT1	protein kinase, membrane associated tyrosine/threonine 1	Cytoplasm	kinase
PKN3		PKN3	protein kinase N3	Nucleus	kinase
PLEKHA7		PLEKHA7	pleckstrin homology domain containing, family A member 7	Cytoplasm	other
PLIN2		PLIN2	perilipin 2	Plasma Membrane	other
PRC1		PRC1	protein regulator of cytokinesis 1	Nucleus	other
PRUNE		PRUNE	prune exopolyphosphatase	Nucleus	enzyme
PTGS1		PTGS1	prostaglandin-endoperoxide synthase 1 (prostaglandin G/H synthase and cyclooxygenase)	Cytoplasm	enzyme
PTTG1		PTTG1	pituitary tumor-transforming 1	Nucleus	transcription regulator
PTTG2		PTTG2	pituitary tumor-transforming 2	Cytoplasm	other
RAD51		RAD51	RAD51 recombinase	Nucleus	enzyme
RAD54L		RAD54L	RAD54-like (S. cerevisiae)	Nucleus	enzyme
RCAN1		RCAN1	regulator of calcineurin 1	Nucleus	transcription regulator
RRM2		RRM2	ribonucleotide reductase M2	Nucleus	enzyme
S100A4		S100A4	S100 calcium binding protein A4	Cytoplasm	other
S100B		S100B	S100 calcium binding protein B	Cytoplasm	other
S100P		S100P	S100 calcium binding protein P	Cytoplasm	other
SDCBP		SDCBP	syndecan binding protein (syntenin)	Plasma Membrane	enzyme
SF3B3		SF3B3	splicing factor 3b, subunit 3, 130kDa	Nucleus	other
SIX5		SIX5	SIX homeobox 5	Nucleus	transcription regulator
SLC2A1		SLC2A1	solute carrier family 2 (facilitated glucose transporter), member 1	Plasma Membrane	transporter
SMAD6		SMAD6	SMAD family member 6	Nucleus	transcription regulator
SMARCD3		SMARCD3	SWI/SNF related, matrix associated, actin dependent regulator of chromatin, subfamily d, member 3	Nucleus	transcription regulator
SPAG5		SPAG5	sperm associated antigen 5	Nucleus	peptidase
SPC24		SPC24	SPC24, NDC80 kinetochore complex component	Cytoplasm	other
SPC25		SPC25	SPC25, NDC80 kinetochore complex component	Cytoplasm	other
SPRED1		SPRED1	sprouty-related, EVH1 domain containing 1	Plasma Membrane	other
SQSTM1		SQSTM1	sequestosome 1	Cytoplasm	transcription regulator
TACSTD2		TACSTD2	tumor-associated calcium signal transducer 2	Plasma Membrane	other
TDP2		TDP2	tyrosyl-DNA phosphodiesterase 2	Cytoplasm	transcription regulator
TIPIN		TIPIN	TIMELESS interacting protein	Nucleus	other
TMEM97		TMEM97	transmembrane protein 97	Extracellular Space	other
TOP2A		TOP2A	topoisomerase (DNA) II alpha 170kDa	Nucleus	enzyme
TPX2		TPX2	TPX2, microtubule-associated	Nucleus	other
TRIP13		TRIP13	thyroid hormone receptor interactor 13	Cytoplasm	transcription regulator
TSHZ3		TSHZ3	teashirt zinc finger homeobox 3	Nucleus	transcription regulator
TXN		TXN	thioredoxin	Cytoplasm	enzyme
TXNRD1		TXNRD1	thioredoxin reductase 1	Cytoplasm	enzyme
TYMS		TYMS	thymidylate synthetase	Nucleus	enzyme
UBE2C		UBE2C	ubiquitin-conjugating enzyme E2C	Cytoplasm	enzyme
UBE2T		UBE2T	ubiquitin-conjugating enzyme E2T	Nucleus	enzyme
UHRF1		UHRF1	ubiquitin-like with PHD and ring finger domains 1	Nucleus	transcription regulator
VIPR1		VIPR1	vasoactive intestinal peptide receptor 1	Plasma Membrane	G-protein coupled receptor
WEE1		WEE1	WEE1 G2 checkpoint kinase	Nucleus	kinase
WWC1		WWC1	WW and C2 domain containing 1	Cytoplasm	transcription regulator
ZEB1		ZEB1	zinc finger E-box binding homeobox 1	Nucleus	transcription regulator
ZNF215		ZNF215	zinc finger protein 215	Nucleus	transcription regulator
ZNF462		ZNF462	zinc finger protein 462	Nucleus	other
ZWINT		ZWINT	ZW10 interacting kinetochore protein	Nucleus	other
