# Supplementary material for: A G1‐like state allows HIV‐1 to bypass SAMHD1 restriction in macrophages
Source: EMBO J. 2017 Jan 25;36(5):604–16. doi: 10.15252/embj.201696025 (PMC5331754; doi:10.15252/embj.201696025)
Supplement: Supplementary file 3 — Source Data for Expanded View [file EMBJ-36-604-s003.zip]

Archive with 1 entries (1 files):
- source_data_FIG_EV6.pdf
